# Supplementary material for: Extracting information from RNA SHAPE data: Kalman filtering approach
Source: PLoS One. 2018 Nov 21;13(11):e0207029. doi: 10.1371/journal.pone.0207029 (PMC6248965; doi:10.1371/journal.pone.0207029)
Supplement: S1 Dataset — (XLSX) [file pone.0207029.s011.xlsx]

## Sheet: Pre-Q1_riboswitch
RNA	Pre-Q1_riboswitch
Length	34
	Original SHAPE Profile	Profile with Zero/Negatives Replaced
1	0.19	0.19
2	0.175	0.175
3	-0.016	0.0670761
4	0.048	0.048
5	-0.206	0.0587521
6	-0.048	0.0186883
7	-0.254	0.052951
8	-0.079	0.0592545
9	-0.317	0.0291104
10	-0.048	0.0545341
11	0	0.0222198
12	0.111	0.111
13	0.698	0.698
14	0.429	0.429
15	0.333	0.333
16	-0.016	0.025727
17	0	0.0069167
18	-0.413	0.0719093
19	-0.429	0.111805
20	-0.254	0.0636903
21	-0.381	0.0208284
22	1	1
23	5.206	5.206
24	0.222	0.222
25	0.016	0.016
26	0.032	0.032
27	0.063	0.063
28	0.095	0.095
29	0	0.00757219
30	0.048	0.048
31	-0.048	0.0204178
32	-0.048	0.021697
33	0.429	0.429
34	1.54	1.54

## Sheet: Fluoride_riboswitch_P_syringae
RNA	Fluoride_riboswitch_P_syringae
Length	66
	Original SHAPE Profile	Profile with Zero/Negatives Replaced
1	1.118	1.118
2	0.764	0.764
3	0.822	0.822
4	0.867	0.867
5	0.08	0.08
6	-0.114	0.0158733
7	-0.126	0.0327619
8	-0.012	0.0043262
9	-0.012	0.0236429
10	0.034	0.034
11	-0.023	0.0146968
12	0.012	0.012
13	0.069	0.069
14	0.103	0.103
15	0.103	0.103
16	0.867	0.867
17	0.571	0.571
18	-0.091	0.0852489
19	-0.194	0.0421821
20	-0.148	0.040523
21	-0.32	0.124377
22	-0.229	0.0423994
23	0.445	0.445
24	1.483	1.483
25	0.81	0.81
26	1.061	1.061
27	0.798	0.798
28	0.65	0.65
29	0.285	0.285
30	0.034	0.034
31	0.023	0.023
32	0.012	0.012
33	0.08	0.08
34	0.057	0.057
35	0.069	0.069
36	0.069	0.069
37	0.057	0.057
38	0.114	0.114
39	0.08	0.08
40	0.08	0.08
41	0.08	0.08
42	0.034	0.034
43	0.354	0.354
44	1.951	1.951
45	0.525	0.525
46	0.08	0.08
47	-0.012	0.051201
48	-0.012	0.0201499
49	-0.137	0.0148109
50	-0.354	0.0152192
51	-0.137	0.089309
52	-0.046	0.0639289
53	0.046	0.046
54	0.034	0.034
55	0.057	0.057
56	0.023	0.023
57	0.046	0.046
58	-0.012	0.0118334
59	-0.012	0.00435555
60	-0.114	0.139521
61	-0.034	0.0279547
62	0.297	0.297
63	0.788	0.788
64	1.358	1.358
65	1.244	1.244
66	-999	-999

## Sheet: Adenine_riboswitch_V_vulnificus
RNA	Adenine_riboswitch_V_vulnificus
Length	71
	Original SHAPE Profile	Profile with Zero/Negatives Replaced
1	0.2	0.2
2	0.075	0.075
3	0.125	0.125
4	0.075	0.075
5	0.05	0.05
6	0	0.196078
7	0.025	0.025
8	0	0.0146785
9	0.125	0.125
10	0.45	0.45
11	0.6	0.6
12	0.175	0.175
13	0.075	0.075
14	0.025	0.025
15	0.025	0.025
16	0.1	0.1
17	0.15	0.15
18	0.15	0.15
19	0.225	0.225
20	0.4	0.4
21	0.2	0.2
22	0	0.131186
23	0	0.0917054
24	1.55	1.55
25	0.625	0.625
26	0.1	0.1
27	0.075	0.075
28	0.1	0.1
29	0.1	0.1
30	0	0.0823067
31	0.025	0.025
32	0.05	0.05
33	0.15	0.15
34	0.375	0.375
35	0.925	0.925
36	5.175	5.175
37	0.5	0.5
38	0.375	0.375
39	0.325	0.325
40	0.15	0.15
41	0.075	0.075
42	0.1	0.1
43	0.05	0.05
44	0.125	0.125
45	0.1	0.1
46	0.075	0.075
47	0.075	0.075
48	0.2	0.2
49	1.05	1.05
50	3.775	3.775
51	2.525	2.525
52	1.025	1.025
53	0.15	0.15
54	0.1	0.1
55	0.125	0.125
56	0.1	0.1
57	0.1	0.1
58	0.125	0.125
59	0.125	0.125
60	0.325	0.325
61	0.2	0.2
62	0.25	0.25
63	0	0.0189942
64	0.1	0.1
65	0.05	0.05
66	0.05	0.05
67	0.05	0.05
68	0.1	0.1
69	0.125	0.125
70	0.1	0.1
71	0.525	0.525

## Sheet: tRNA_Asp_yeast
RNA	tRNA_Asp_yeast
Length	75
	Original SHAPE Profile	Profile with Zero/Negatives Replaced
1	0.134	0.134
2	0.044	0.044
3	0.057	0.057
4	0.114	0.114
5	0.094	0.094
6	0.09	0.09
7	0.107	0.107
8	0.131	0.131
9	0.186	0.186
10	0.198	0.198
11	0.187	0.187
12	0.256	0.256
13	0.225	0.225
14	0.221	0.221
15	0.189	0.189
16	0.387	0.387
17	0.513	0.513
18	0.665	0.665
19	0.811	0.811
20	0.672	0.672
21	0.353	0.353
22	0.292	0.292
23	0.27	0.27
24	0.281	0.281
25	0.176	0.176
26	0.228	0.228
27	0.081	0.081
28	0.084	0.084
29	-999	-999
30	1.051	1.051
31	-999	-999
32	-999	-999
33	1.83	1.83
34	1.568	1.568
35	1.163	1.163
36	1.163	1.163
37	0.376	0.376
38	0.396	0.396
39	0.113	0.113
40	0.343	0.343
41	0.472	0.472
42	0.088	0.088
43	0.119	0.119
44	0.069	0.069
45	0.12	0.12
46	0.174	0.174
47	0.208	0.208
48	0.098	0.098
49	0.08	0.08
50	0.084	0.084
51	0.074	0.074
52	0.079	0.079
53	0.132	0.132
54	1.04	1.04
55	0.412	0.412
56	0.306	0.306
57	0.136	0.136
58	0.306	0.306
59	0.253	0.253
60	0.076	0.076
61	0.081	0.081
62	0.048	0.048
63	0.107	0.107
64	0.134	0.134
65	0.099	0.099
66	0.127	0.127
67	0.06	0.06
68	0.143	0.143
69	0.111	0.111
70	0.067	0.067
71	0.035	0.035
72	0.909	0.909
73	0.224	0.224
74	0.529	0.529
75	1.475	1.475

## Sheet: tRNA_phe_ecoli
RNA	tRNA_phe_ecoli
Length	76
	Original SHAPE Profile	Profile with Zero/Negatives Replaced
1	0.049	0.049
2	0	0.0192821
3	0	0.0876049
4	0	0.018227
5	0	0.111731
6	0	0.00719015
7	0	0.0286863
8	0.02	0.02
9	0	0.0139932
10	0.02	0.02
11	0	0.0121303
12	0	0.0254481
13	0.01	0.01
14	0.039	0.039
15	0.02	0.02
16	0.205	0.205
17	0.302	0.302
18	0.127	0.127
19	1.052	1.052
20	0.779	0.779
21	0.068	0.068
22	0.01	0.01
23	0	0.0910298
24	0	0.0610324
25	-999	-999
26	0.01	0.01
27	0	0.0874182
28	0.01	0.01
29	0	0.0405085
30	0	0.0494912
31	0.039	0.039
32	0.175	0.175
33	0.964	0.964
34	1.607	1.607
35	1.383	1.383
36	1.081	1.081
37	0.546	0.546
38	1.11	1.11
39	0.107	0.107
40	0.01	0.01
41	0.049	0.049
42	0.029	0.029
43	0.01	0.01
44	0.01	0.01
45	0	0.241951
46	0.01	0.01
47	0.078	0.078
48	0.01	0.01
49	0	0.0101278
50	0	0.0743317
51	0	0.0152043
52	0.02	0.02
53	0	0.0896013
54	0.01	0.01
55	0.058	0.058
56	0.01	0.01
57	0.01	0.01
58	0.01	0.01
59	0.02	0.02
60	0.029	0.029
61	0	0.0406228
62	0	0.0360211
63	0.01	0.01
64	0.01	0.01
65	0	0.00494905
66	0.01	0.01
67	0.01	0.01
68	0	0.0915624
69	0	0.0311359
70	0	0.0809257
71	0	0.0105815
72	0.088	0.088
73	0.536	0.536
74	0.273	0.273
75	0.409	0.409
76	0.984	0.984

## Sheet: TPP_riboswitch_ecoli
RNA	TPP_riboswitch_ecoli
Length	79
	Original SHAPE Profile	Profile with Zero/Negatives Replaced
1	-999	-999
2	0.043	0.043
3	0.021	0.021
4	0.021	0.021
5	0.032	0.032
6	0.032	0.032
7	0.01	0.01
8	0	0.0268311
9	0.01	0.01
10	0.01	0.01
11	0.021	0.021
12	0.032	0.032
13	0.043	0.043
14	0.053	0.053
15	0.353	0.353
16	0.064	0.064
17	0	0.0426946
18	0.107	0.107
19	0.459	0.459
20	0.876	0.876
21	1.014	1.014
22	0.843	0.843
23	1.228	1.228
24	0.181	0.181
25	0.075	0.075
26	0.128	0.128
27	0.053	0.053
28	0.032	0.032
29	0.021	0.021
30	0.032	0.032
31	0.053	0.053
32	0.043	0.043
33	0.043	0.043
34	0.064	0.064
35	1.313	1.313
36	0.363	0.363
37	1.548	1.548
38	0.16	0.16
39	0.021	0.021
40	0	0.0449613
41	0.053	0.053
42	0.128	0.128
43	0.566	0.566
44	0.096	0.096
45	1.11	1.11
46	0.651	0.651
47	0.064	0.064
48	0	0.0325958
49	0.043	0.043
50	0.064	0.064
51	0.15	0.15
52	0.267	0.267
53	1.238	1.238
54	0.086	0.086
55	0.075	0.075
56	0.021	0.021
57	0.043	0.043
58	0.075	0.075
59	0.053	0.053
60	0.15	0.15
61	0.139	0.139
62	0.128	0.128
63	0.171	0.171
64	0.01	0.01
65	0.053	0.053
66	0.064	0.064
67	0.064	0.064
68	0.043	0.043
69	0.064	0.064
70	0.822	0.822
71	0.032	0.032
72	0.021	0.021
73	0.032	0.032
74	0.075	0.075
75	0.053	0.053
76	0.053	0.053
77	0.064	0.064
78	0.096	0.096
79	0.075	0.075

## Sheet: SARS_corona_virus_pseudoknot
RNA	SARS_corona_virus_pseudoknot
Length	79
	Original SHAPE Profile	Profile with Zero/Negatives Replaced
1	6.426	6.426
2	-0.048	0.183917
3	3.32	3.32
4	0.262	0.262
5	1	1
6	1.359	1.359
7	0.456	0.456
8	0.748	0.748
9	0.758	0.758
10	0.436	0.436
11	0.446	0.446
12	0.33	0.33
13	-2.456	0.038115
14	-2.301	0.0426053
15	0.272	0.272
16	0.224	0.224
17	0.282	0.282
18	0.02	0.02
19	0.097	0.097
20	0.156	0.156
21	-0.214	0.0854685
22	-0.388	0.00286907
23	-1.456	0.043486
24	0.912	0.912
25	0.718	0.718
26	-0.31	0.100364
27	-0.378	0.0106226
28	-0.476	0.109915
29	-0.106	0.0405005
30	0.088	0.088
31	-0.708	0.000927885
32	-0.301	0.00668907
33	0	0.0729386
34	-0.34	0.0485419
35	0.214	0.214
36	0.36	0.36
37	0.156	0.156
38	-0.088	0.0215465
39	-0.146	0.11182
40	-0.204	0.158927
41	-0.854	0.103534
42	1.088	1.088
43	-0.038	0.0261628
44	-2.291	0.248621
45	0.058	0.058
46	-0.428	0.0354464
47	-0.058	0.0206714
48	-0.078	0.0175674
49	-0.31	0.0440095
50	-0.038	0.00602841
51	0.165	0.165
52	-0.252	0.105488
53	0.67	0.67
54	0.602	0.602
55	0.33	0.33
56	1.291	1.291
57	0.194	0.194
58	0.418	0.418
59	0.088	0.088
60	0.816	0.816
61	-1.194	0.136295
62	0.31	0.31
63	0.038	0.038
64	-0.893	0.235395
65	0.495	0.495
66	-0.33	0.00200044
67	0.796	0.796
68	0.048	0.048
69	0.699	0.699
70	-0.146	0.0589859
71	0.602	0.602
72	-0.097	0.039279
73	0.33	0.33
74	0.146	0.146
75	-0.776	0.0550186
76	0.893	0.893
77	-1.495	0.0203036
78	-1.369	0.063634
79	-1.204	0.012559

## Sheet: cyclic-di-GMP-riboswitch
RNA	cyclic-di-GMP-riboswitch
Length	97
	Original SHAPE Profile	Profile with Zero/Negatives Replaced
1	0.36	0.36
2	0.12	0.12
3	0	0.110866
4	0.028	0.028
5	0.157	0.157
6	0.074	0.074
7	0.221	0.221
8	0.101	0.101
9	0	0.0514203
10	0.009	0.009
11	0.046	0.046
12	0.028	0.028
13	0	0.0388632
14	0	0.0423211
15	0	0.17333
16	0	0.16066
17	0.028	0.028
18	0.018	0.018
19	0	0.00997611
20	0	0.149707
21	0	0.0856378
22	0	0.0404411
23	0	0.0577226
24	0	0.0508921
25	0	0.0196175
26	0.009	0.009
27	0.009	0.009
28	0.018	0.018
29	0.009	0.009
30	0.009	0.009
31	0.018	0.018
32	0.018	0.018
33	0.028	0.028
34	0.009	0.009
35	0.009	0.009
36	0	0.0524966
37	-999	-999
38	-999	-999
39	0	0.138197
40	0	0.0215346
41	0.028	0.028
42	0.046	0.046
43	0.028	0.028
44	0.018	0.018
45	0.018	0.018
46	0.018	0.018
47	0.018	0.018
48	0	0.0074397
49	0	0.0197325
50	0	0.0290374
51	0	0.143687
52	0.037	0.037
53	0.175	0.175
54	0.157	0.157
55	0.194	0.194
56	0.028	0.028
57	0	0.0209548
58	0.083	0.083
59	0.636	0.636
60	1.991	1.991
61	1.834	1.834
62	2.065	2.065
63	1.558	1.558
64	0.811	0.811
65	1.714	1.714
66	0.405	0.405
67	0.065	0.065
68	0	0.0682691
69	0.018	0.018
70	0.018	0.018
71	0	0.0137974
72	0	0.0442944
73	0.028	0.028
74	0.028	0.028
75	0.028	0.028
76	0.018	0.018
77	0.028	0.028
78	0.028	0.028
79	0.009	0.009
80	0.028	0.028
81	0.065	0.065
82	0.074	0.074
83	0.074	0.074
84	0	0.058436
85	0.009	0.009
86	0.083	0.083
87	0.857	0.857
88	0.249	0.249
89	-999	-999
90	-999	-999
91	0.341	0.341
92	0.747	0.747
93	0.82	0.82
94	0.894	0.894
95	0.996	0.996
96	1.161	1.161
97	0.949	0.949

## Sheet: 5S_rRNA_ecoli
RNA	5S_rRNA_ecoli
Length	120
	Original SHAPE Profile	Profile with Zero/Negatives Replaced
1	-0.017	0.0272382
2	0.083	0.083
3	0.033	0.033
4	0.017	0.017
5	0	0.196627
6	-0.033	0.0110434
7	0	0.0191876
8	0	0.0770129
9	0	0.0231048
10	0.033	0.033
11	0.134	0.134
12	0.401	0.401
13	1.285	1.285
14	1.335	1.335
15	0.901	0.901
16	0.234	0.234
17	0.067	0.067
18	0	0.0440648
19	-0.017	0.177588
20	-0.017	0.0757532
21	0	0.0149251
22	0.017	0.017
23	0.05	0.05
24	0.401	0.401
25	1.586	1.586
26	0.768	0.768
27	0.1	0.1
28	0.033	0.033
29	0.017	0.017
30	0.284	0.284
31	0.234	0.234
32	0.083	0.083
33	0.017	0.017
34	0.384	0.384
35	0.918	0.918
36	0.217	0.217
37	0.868	0.868
38	1.319	1.319
39	0.985	0.985
40	1.385	1.385
41	1.035	1.035
42	0.417	0.417
43	0.184	0.184
44	0.684	0.684
45	1.052	1.052
46	0.534	0.534
47	0.401	0.401
48	0.334	0.334
49	0.451	0.451
50	0.634	0.634
51	1.052	1.052
52	3.255	3.255
53	3.171	3.171
54	0.818	0.818
55	0.951	0.951
56	0.217	0.217
57	0.818	0.818
58	0.067	0.067
59	0.851	0.851
60	0.401	0.401
61	0.367	0.367
62	0.751	0.751
63	0.167	0.167
64	0.134	0.134
65	1.018	1.018
66	3.055	3.055
67	0.25	0.25
68	0.267	0.267
69	2.571	2.571
70	0.2	0.2
71	0.067	0.067
72	0.083	0.083
73	0.618	0.618
74	0.317	0.317
75	0.134	0.134
76	0.1	0.1
77	0.05	0.05
78	0.25	0.25
79	0.184	0.184
80	0.083	0.083
81	0.05	0.05
82	0	0.0139174
83	0.1	0.1
84	0.284	0.284
85	2.621	2.621
86	0.417	0.417
87	0.401	0.401
88	2.554	2.554
89	0.401	0.401
90	0.634	0.634
91	0.117	0.117
92	0.05	0.05
93	0.033	0.033
94	0.1	0.1
95	0.117	0.117
96	0.083	0.083
97	0.05	0.05
98	0.1	0.1
99	0.517	0.517
100	0.918	0.918
101	0.417	0.417
102	0.067	0.067
103	0.134	0.134
104	0.267	0.267
105	0.317	0.317
106	0.134	0.134
107	1.936	1.936
108	2.554	2.554
109	0.885	0.885
110	0.317	0.317
111	0.351	0.351
112	-0.017	0.159855
113	0.033	0.033
114	0.401	0.401
115	0.033	0.033
116	-0.083	0.0127074
117	0.083	0.083
118	0.234	0.234
119	0.885	0.885
120	-999	-999

## Sheet: M-Box_riboswitch
RNA	M-Box_riboswitch
Length	154
	Original SHAPE Profile	Profile with Zero/Negatives Replaced
1	0.299	0.299
2	0.346	0.346
3	0.412	0.412
4	0.314	0.314
5	0.117	0.117
6	0.243	0.243
7	0.663	0.663
8	1.111	1.111
9	0.604	0.604
10	0.609	0.609
11	1.372	1.372
12	0.607	0.607
13	0.485	0.485
14	0.523	0.523
15	0.57	0.57
16	1.046	1.046
17	1.918	1.918
18	1.431	1.431
19	0.16	0.16
20	0.03	0.03
21	0.093	0.093
22	0.182	0.182
23	0.126	0.126
24	0.273	0.273
25	0.242	0.242
26	0.054	0.054
27	0.225	0.225
28	0.74	0.74
29	2.454	2.454
30	8.617	8.617
31	2.644	2.644
32	1.512	1.512
33	0.137	0.137
34	0	0.0152167
35	0.028	0.028
36	0	0.111643
37	0.081	0.081
38	0.235	0.235
39	0.339	0.339
40	0.085	0.085
41	0	0.0451201
42	0.179	0.179
43	0.122	0.122
44	0.291	0.291
45	0.707	0.707
46	1.67	1.67
47	1.725	1.725
48	1.023	1.023
49	0.505	0.505
50	0.083	0.083
51	0	0.0579038
52	0.039	0.039
53	0.302	0.302
54	0.36	0.36
55	0.43	0.43
56	0.209	0.209
57	0.108	0.108
58	0.14	0.14
59	0.066	0.066
60	0.096	0.096
61	0.026	0.026
62	0.321	0.321
63	0.957	0.957
64	0.421	0.421
65	0.528	0.528
66	0.095	0.095
67	0.086	0.086
68	0	0.0397087
69	0.159	0.159
70	0.162	0.162
71	0.24	0.24
72	0.371	0.371
73	0.225	0.225
74	0.115	0.115
75	0	0.0427112
76	0	0.0245244
77	0.184	0.184
78	0.058	0.058
79	0.114	0.114
80	0.169	0.169
81	0.126	0.126
82	0.274	0.274
83	0.313	0.313
84	0.638	0.638
85	1.383	1.383
86	1.186	1.186
87	0.655	0.655
88	0.498	0.498
89	0.696	0.696
90	0.083	0.083
91	0	0.038384
92	0.095	0.095
93	0.152	0.152
94	0.048	0.048
95	0.416	0.416
96	0	0.0165658
97	0.02	0.02
98	0.092	0.092
99	0.352	0.352
100	2.063	2.063
101	1.664	1.664
102	7.793	7.793
103	0.947	0.947
104	0.094	0.094
105	0.163	0.163
106	0.103	0.103
107	0.045	0.045
108	0.235	0.235
109	0.176	0.176
110	-999	-999
111	0.345	0.345
112	-999	-999
113	17.008	17.008
114	9.592	9.592
115	8.514	8.514
116	8.218	8.218
117	-999	-999
118	-999	-999
119	0	0.0254261
120	0	0.0835686
121	0.128	0.128
122	0.381	0.381
123	0.781	0.781
124	-999	-999
125	-999	-999
126	0.551	0.551
127	2.993	2.993
128	0.825	0.825
129	0.074	0.074
130	0.365	0.365
131	0.115	0.115
132	0.752	0.752
133	0.897	0.897
134	0.348	0.348
135	0.105	0.105
136	0.035	0.035
137	0.18	0.18
138	0.057	0.057
139	0.688	0.688
140	0.407	0.407
141	0	0.104337
142	0	0.0852779
143	0.138	0.138
144	0.604	0.604
145	0	0.0612233
146	0	0.00937625
147	1.193	1.193
148	0.786	0.786
149	-999	-999
150	-999	-999
151	-999	-999
152	-999	-999
153	-999	-999
154	-999	-999

[truncated: 12 more sheets: p546_bl3, Lysine_riboswitch_T_maritime, Group_I_intron_Azoarcus_sp, Hepatitis_C_virus_IRES_domain, Group_II_intron_O_iheyensis, Group_I_Intron_T_thermophila, 5domain_23S_rRNA_ecoli, 5domain_16S_rRNA_ecoli, hvol_16S, cdiff_16S, ecoli_16S, ecoli_23S]
